# Supplementary material for: A Flexible Kenics Mixer for Applications in Liquid Chromatography
Source: Micromachines (Basel). 2023 Jul 4;14(7):1373. doi: 10.3390/mi14071373 (PMC10386428; doi:10.3390/mi14071373)
Supplement: Supplementary file 1 [file micromachines-14-01373-s001.zip]

Archive with 1 entries (1 files):
- micromachines-2448109-supplementary.pdf
